# Supplementary material for: The Impact of Vitamin D Deficiency and Insufficiency on the Outcome of Type 2 Diabetes Mellitus Patients: A Systematic Review
Source: Nutrients. 2023 May 15;15(10):2310. doi: 10.3390/nu15102310 (PMC10223393; doi:10.3390/nu15102310)
Supplement: Supplementary file 1 [file nutrients-15-02310-s001.zip]

Archive with 1 entries (1 files):
- nutrients-2381329-supplementary.pdf
